# Supplementary material for: Influence of Grain-Growth Inhibitors on Modified (Ba,Sr)(Sn,Ti)O3 for Electrocaloric Application
Source: Materials (Basel). 2024 Feb 23;17(5):1036. doi: 10.3390/ma17051036 (PMC10933918; doi:10.3390/ma17051036)
Supplement: Supplementary file 1 [file materials-17-01036-s001.zip]

Archive with 1 entries (1 files):
- materials-2880114-supplementary.pdf
